# Supplementary material for: Impaired coronary flow reserve by hyperviscosity in a mouse model of non-light chain multiple myeloma: a mechanism of coronary flow impairment at the capillary level
Source: Cardiovasc Res. 2025 Sep 16;121(13):2070–81. doi: 10.1093/cvr/cvaf164 (PMC12560772; doi:10.1093/cvr/cvaf164)
Supplement: cvaf164_Supplementary_Data [file cvaf164_supplementary_data.zip]

Archive with 6 entries (6 files):
- Multiple myeloma - supplementary data.docx
- SM1. Cardiac chamber.mp4
- SM2. Ctrl capillaries.mp4
- SM3. MM capillaries small artery.mp4
- SM4. Ctrl arteriole.mp4
- SM5. Intestinal blood flow.mp4
